# Supplementary material for: Ionic Liquids in Sustainable Biocatalytic Lactone Synthesis: Green Chemistry Metrics and Process Evaluation
Source: Molecules. 2026 Jun 24;31(13):2226. doi: 10.3390/molecules31132226 (PMC13363235; doi:10.3390/molecules31132226)
Supplement: Supplementary file 1 [file molecules-31-02226-s001.zip › File S1.xlsx]

## Sheet: Tab 2. Ref. 46 (1)
	Supplementary Information: Appendix 2				Summary of First Pass Metrics Toolkit
	Yield, AE, RME, MI/PMI and OE
	Reactant (Limiting Reactant First)	Mass (g)	MW	Mol	Catalyst	Mass (g)	Reagent	Mass (g)	Reaction solvent	Volume (cm3)	Density (g ml-1)	Mass (g)	Work up chemical	Mass (g)	Workup solvent	Volume (cm3)	Density (g ml-1)	Mass (g)
	cyclopentanone	0.0421	84.12	0.000500476	Novozym 435	0.025	50% aq. H2O2	0.068	[HOPMIm][NO3]a	1	1	1	MgSO₄		diethyl ether			0
	octanoic acid	0.14421	144.21															0
	Total	0.18631	228.33			0		0				1		0				0
										Flag
								Yield	98.987	98.987
								Conversion	99.001	99.001
								Selectivity	99	99					Mass	MW	Mol
								AE	43.8488				Product		0.0496	100.12	0.000495406
								RME	26.6223	OE	60.7138				mass
								PMI total	23.9175				Unreacted limiting reactant		0.0004206
								PMI Reaction	23.9175
								PMI reactants, reagents, catlyst	3.75625
								PMI reaction solvents	20.1613
								PMI Workup	0
								PMI Workup chemical	0
								PMI workup solvents	0
	Solvents (First Pass)							List solvents below
	Preferred solvents		water, EtOH, nBuOH, AcOipr, AcOnBu, PhOMe, MeOH, tBuOH, BnOH, ethylene glycol, acetone, MEK, MIBK, AcOEt, sulfolane
	Problematic solvents: (acceptable only if substitution does not offer advantages)		DMSO, cyclohexanone, DMPU, AcOH, Ac2O, Acetonitrile, AcOMe, THF, heptane, Me-cyclohexane, toluene, xylene, MTBE, cyclohexane, chlorobenzene, formic acid, pyridine, Me-THF
	Hazardous solvents: These solvents have significant health and/or safety concerns.		dioxane, pentane, TEA, diisopropyl ether, DME, DCM, DMF, DMA, NMP, methoxyethanol, hexane
	Highly hazardous solvents: The solvents which are agreed not to be used, even in screening		Et2O, Benzene, CCl4, chloroform, DCE, nitromethane, CS2, HMPA
	Catalyst/enzyme (First Pass)				Tick						Tick
	Catalyst or enzyme used, or reaction takes place without any catalyst/reagents.			Green Flag	+		Facile recovery of catalyst/enzyme			Green Flag
	Use of stoichiometric quantities of reagents			Amber Flag			catalyst/enzyme not recovered			Amber Flag
	Use of reagents in excess			Red Flag
	Critical elements
	Supply remaining	Flag colour	Note element
	5-50 years	Red Flag
	50-500 years	Amber Flag
	+500 years	Green Flag	+
			+
	Energy (First Pass)			Tick						Tick
	Reaction run between 0 to 70oC		Green Flag	+		Reaction run at reflux			Red Flag
	Reaction run between -20 to 0 or 70 to 140oC		Amber Flag			Reaction run 5oC or more below the solvent boiling point			Green Flag	+
	Reaction run below -20 or above 140oC		Red Flag
	Batch/flow			Tick		Work Up				List
	Flow	Green Flag				quenching			Green Flag	filtration (Novozym 435), extraction with diethyl ether, drying over MgSO4
	Batch	Amber Flag		+		filtration
						centrifugation
						crystallisation
						Low temperature distillation/evaporation/ sublimation (< 140 oC at atmospheric pressure)
						solvent exchange, quenching into aqueous solvent			Amber Flag
						chromatography/ion exchange			Red Flag	+
						high temperature distillation/evaporations/sublimation (> 140 oC at atmospheric pressure)
						multiple recrystallisation
								List substances and H-codes		List substances and H-codes		List substances and H-codes
	Health & safety
		Red Flag		Amber Flag		Green Flag				3-chloropropanol (H341)		ethyl acetate
	Highly explosive	H200, H201, H202, H203		H205, H220, H224		If no red or amber flagged H codes present then green flag				N-methylimidazole (H311)		50% aq. H₂O₂
	Explosive thermal runaway	H230, H240, H250		H241						Octanoic acid (H412)		[HOPMIm][NO₃]
	Toxic	H300, H310, H330		H301, H311, H331,						H2O2 (H302, H332, H315, H318, H335, H271, H314, H412)		Nitrogen
	Long Term toxicity	H340, H350, H360, H370, H372		H341, H351, H361, H371, H373								Ethyl acetate
	Environmental implications	H400, H410, H411, H420		H401, H412
	Use of chemicals of environmental concern					List substances of very high concern
	Chemical identified as Substances of Very High Concern by ChemSec which are utilised				Red Flag			none

## Sheet: Tab 2. Ref. 46 (2)
	Supplementary Information: Appendix 2				Summary of First Pass Metrics Toolkit
	Yield, AE, RME, MI/PMI and OE
	Reactant (Limiting Reactant First)	Mass (g)	MW	Mol	Catalyst	Mass (g)	Reagent	Mass (g)	Reaction solvent	Volume (cm3)	Density (g ml-1)	Mass (g)	Work up chemical	Mass (g)	Workup solvent	Volume (cm3)	Density (g ml-1)	Mass (g)
	cyclohexanone	0.0491	98.15	0.000500255	Novozym 435	0.025	50% aq. H₂O₂	0.068	[HOPMIm][NO₃]	1	1	1	MnO2, MgSO4 (anhydrous)		diethyl ether	1	0.71	0.71
	octanoic acid	0.1442	144.21	0.000999931														0
	Total	0.1933	242.36			0.025		0.068				1		0				0.71
										Flag
								Yield	45.0095	45.0095
								Conversion	45.4175	45.4175
								Selectivity	99.1016	99.1016					Mass	MW	Mol
								AE	47.0952				Product		0.0257	114.14	0.000225162
								RME	13.2954	OE	28.2309				mass
								PMI total	77.677				Unreacted limiting reactant		0.0268
								PMI Reaction	50.0506
								PMI reactants, reagents, catlyst	11.1401
								PMI reaction solvents	38.9105
								PMI Workup	27.6265
								PMI Workup chemical	0
								PMI workup solvents	27.6265
	Solvents (First Pass)							List solvents below
	Preferred solvents		water, EtOH, nBuOH, AcOipr, AcOnBu, PhOMe, MeOH, tBuOH, BnOH, ethylene glycol, acetone, MEK, MIBK, AcOEt, sulfolane					[HOPMIm][NO₃]
	Problematic solvents: (acceptable only if substitution does not offer advantages)		DMSO, cyclohexanone, DMPU, AcOH, Ac2O, Acetonitrile, AcOMe, THF, heptane, Me-cyclohexane, toluene, xylene, MTBE, cyclohexane, chlorobenzene, formic acid, pyridine, Me-THF
	Hazardous solvents: These solvents have significant health and/or safety concerns.		dioxane, pentane, TEA, diisopropyl ether, DME, DCM, DMF, DMA, NMP, methoxyethanol, hexane
	Highly hazardous solvents: The solvents which are agreed not to be used, even in screening		Et2O, Benzene, CCl4, chloroform, DCE, nitromethane, CS2, HMPA					Et₂O
	Catalyst/enzyme (First Pass)				Tick						Tick
	Catalyst or enzyme used, or reaction takes place without any catalyst/reagents.			Green Flag	+		Facile recovery of catalyst/enzyme			Green Flag
	Use of stoichiometric quantities of reagents			Amber Flag			catalyst/enzyme not recovered			Amber Flag
	Use of reagents in excess			Red Flag	+
	Critical elements
	Supply remaining	Flag colour	Note element
	5-50 years	Red Flag
	50-500 years	Amber Flag
	+500 years	Green Flag	+
	Energy (First Pass)			Tick						Tick
	Reaction run between 0 to 70oC		Green Flag	+		Reaction run at reflux			Red Flag
	Reaction run between -20 to 0 or 70 to 140oC		Amber Flag			Reaction run 5oC or more below the solvent boiling point			Green Flag	+
	Reaction run below -20 or above 140oC		Red Flag
	Batch/flow			Tick		Work Up				List
	Flow	Green Flag				quenching			Green Flag	centrifugation filtration drying (MgSO4)
	Batch	Amber Flag		+		filtration
						centrifugation
						crystallisation
						Low temperature distillation/evaporation/ sublimation (< 140 oC at atmospheric pressure)
						solvent exchange, quenching into aqueous solvent			Amber Flag
						chromatography/ion exchange			Red Flag	+
						high temperature distillation/evaporations/sublimation (> 140 oC at atmospheric pressure)
						multiple recrystallisation
								List substances and H-codes		List substances and H-codes		List substances and H-codes
	Health & safety
		Red Flag		Amber Flag		Green Flag						50% aq. H₂O₂
	Highly explosive	H200, H201, H202, H203		H205, H220, H224		If no red or amber flagged H codes present then green flag				H2O2 (H302, H332, H315, H318, H335, H271, H314, H412)		[HOPMIm][NO₃]
	Explosive thermal runaway	H230, H240, H250		H241						3-chloropropanol (H341)		Nitrogen
	Toxic	H300, H310, H330		H301, H311, H331,						N-methylimidazole (H311)		Ethyl acetate
	Long Term toxicity	H340, H350, H360, H370, H372		H341, H351, H361, H371, H373						Octanoic acid (H412)		cyclohexanone (H226, H315, H318, H332, H312, H302)
	Environmental implications	H400, H410, H411, H420		H401, H412
	Use of chemicals of environmental concern					List substances of very high concern
	Chemical identified as Substances of Very High Concern by ChemSec which are utilised				Red Flag

## Sheet: Tab 2. Ref. 46 (3)
	Supplementary Information: Appendix 2				Summary of First Pass Metrics Toolkit
	Yield, AE, RME, MI/PMI and OE
	Reactant (Limiting Reactant First)	Mass (g)	MW	Mol	Catalyst	Mass (g)	Reagent	Mass (g)	Reaction solvent	Volume (cm3)	Density (g ml-1)	Mass (g)	Work up chemical	Mass (g)	Workup solvent	Volume (cm3)	Density (g ml-1)	Mass (g)
	cyclopentanone	0.0421	84.12	0.000500476	Novozym 435	0.025	50% aq. H₂O₂	0.068	[TEOA][NO₃]	1	1	1			diethyl ether	1	0.71	0.71
	octanoic acid	0.1442	144.21	0.000999931														0
	Total	0.1863	228.33			0.025		0.068				1		0				0.71
										Flag
								Yield	61.8669	61.8669
								Conversion	62.7078	62.7078
								Selectivity	98.6589	98.6589					Mass	MW	Mol
								AE	43.8488				Product		0.031	100.12	0.000309628
								RME	16.6398	OE	37.9482				mass
								PMI total	64.171				Unreacted limiting reactant		0.0157
								PMI Reaction	41.2677
								PMI reactants, reagents, catlyst	9.00968
								PMI reaction solvents	32.2581
								PMI Workup	22.9032
								PMI Workup chemical	0
								PMI workup solvents	22.9032
	Solvents (First Pass)							List solvents below
	Preferred solvents		water, EtOH, nBuOH, AcOipr, AcOnBu, PhOMe, MeOH, tBuOH, BnOH, ethylene glycol, acetone, MEK, MIBK, AcOEt, sulfolane
	Problematic solvents: (acceptable only if substitution does not offer advantages)		DMSO, cyclohexanone, DMPU, AcOH, Ac2O, Acetonitrile, AcOMe, THF, heptane, Me-cyclohexane, toluene, xylene, MTBE, cyclohexane, chlorobenzene, formic acid, pyridine, Me-THF
	Hazardous solvents: These solvents have significant health and/or safety concerns.		dioxane, pentane, TEA, diisopropyl ether, DME, DCM, DMF, DMA, NMP, methoxyethanol, hexane
	Highly hazardous solvents: The solvents which are agreed not to be used, even in screening		Et2O, Benzene, CCl4, chloroform, DCE, nitromethane, CS2, HMPA					Et₂O
	Catalyst/enzyme (First Pass)				Tick						Tick
	Catalyst or enzyme used, or reaction takes place without any catalyst/reagents.			Green Flag	+		Facile recovery of catalyst/enzyme			Green Flag
	Use of stoichiometric quantities of reagents			Amber Flag			catalyst/enzyme not recovered			Amber Flag
	Use of reagents in excess			Red Flag
	Critical elements
	Supply remaining	Flag colour	Note element
	5-50 years	Red Flag
	50-500 years	Amber Flag	+
	+500 years	Green Flag
	Energy (First Pass)			Tick						Tick
	Reaction run between 0 to 70oC		Green Flag	+		Reaction run at reflux			Red Flag
	Reaction run between -20 to 0 or 70 to 140oC		Amber Flag			Reaction run 5oC or more below the solvent boiling point			Green Flag	+
	Reaction run below -20 or above 140oC		Red Flag
	Batch/flow			Tick		Work Up				List
	Flow	Green Flag				quenching			Green Flag
	Batch	Amber Flag		+		filtration
						centrifugation
						crystallisation
						Low temperature distillation/evaporation/ sublimation (< 140 oC at atmospheric pressure)
						solvent exchange, quenching into aqueous solvent			Amber Flag
						chromatography/ion exchange			Red Flag	+
						high temperature distillation/evaporations/sublimation (> 140 oC at atmospheric pressure)
						multiple recrystallisation
								List substances and H-codes		List substances and H-codes		List substances and H-codes
	Health & safety
		Red Flag		Amber Flag		Green Flag				Octanoic acid (H412) octanoic acid (H412, H318, H314)		[TEOA]+[NO3]-
	Highly explosive	H200, H201, H202, H203		H205, H220, H224		If no red or amber flagged H codes present then green flag				H2O2 (H302, H332, H315, H318, H335, H271, H314, H412)		NaNO3
	Explosive thermal runaway	H230, H240, H250		H241								P2O5
	Toxic	H300, H310, H330		H301, H311, H331,								triethanolamine hydrochloride
	Long Term toxicity	H340, H350, H360, H370, H372		H341, H351, H361, H371, H373								cyclopentanone (H226, H315, H319)
	Environmental implications	H400, H410, H411, H420		H401, H412
	Use of chemicals of environmental concern					List substances of very high concern
	Chemical identified as Substances of Very High Concern by ChemSec which are utilised				Red Flag

## Sheet: Tab 2. Ref. 46 (4)
	Supplementary Information: Appendix 2				Summary of First Pass Metrics Toolkit
	Yield, AE, RME, MI/PMI and OE
	Reactant (Limiting Reactant First)	Mass (g)	MW	Mol	Catalyst	Mass (g)	Reagent	Mass (g)	Reaction solvent	Volume (cm3)	Density (g ml-1)	Mass (g)	Work up chemical	Mass (g)	Workup solvent	Volume (cm3)	Density (g ml-1)	Mass (g)
	Cyclohexanone	0.0491	98.15	0.000500255	Novozym 435	0.025	50% aq. H₂O₂	0.068	[TEOA][NO₃]	1	1	1			Diethyl ether	1	0.71	0.71
	Octanoic acid	0.1442	144.21	0.000999931														0
	Total	0.1933	242.36			0.025		0				1		0				0.71
										Flag
								Yield	53.9413	53.9413
								Conversion	54.5825	54.5825
								Selectivity	98.8253	98.8253					Mass	MW	Mol
								AE	47.0952				Product		0.0308	114.14	0.000269844
								RME	15.9338	OE	33.8331				mass
								PMI total	62.6071				Unreacted limiting reactant		0.0223
								PMI Reaction	39.5552
								PMI reactants, reagents, catlyst	7.08766
								PMI reaction solvents	32.4675
								PMI Workup	23.0519
								PMI Workup chemical	0
								PMI workup solvents	23.0519
	Solvents (First Pass)							List solvents below
	Preferred solvents		water, EtOH, nBuOH, AcOipr, AcOnBu, PhOMe, MeOH, tBuOH, BnOH, ethylene glycol, acetone, MEK, MIBK, AcOEt, sulfolane
	Problematic solvents: (acceptable only if substitution does not offer advantages)		DMSO, cyclohexanone, DMPU, AcOH, Ac2O, Acetonitrile, AcOMe, THF, heptane, Me-cyclohexane, toluene, xylene, MTBE, cyclohexane, chlorobenzene, formic acid, pyridine, Me-THF
	Hazardous solvents: These solvents have significant health and/or safety concerns.		dioxane, pentane, TEA, diisopropyl ether, DME, DCM, DMF, DMA, NMP, methoxyethanol, hexane
	Highly hazardous solvents: The solvents which are agreed not to be used, even in screening		Et2O, Benzene, CCl4, chloroform, DCE, nitromethane, CS2, HMPA
	Catalyst/enzyme (First Pass)				Tick						Tick
	Catalyst or enzyme used, or reaction takes place without any catalyst/reagents.			Green Flag	+		Facile recovery of catalyst/enzyme			Green Flag
	Use of stoichiometric quantities of reagents			Amber Flag			catalyst/enzyme not recovered			Amber Flag	+
	Use of reagents in excess			Red Flag	+
	Critical elements
	Supply remaining	Flag colour	Note element
	5-50 years	Red Flag
	50-500 years	Amber Flag	+
	+500 years	Green Flag
	Energy (First Pass)			Tick						Tick
	Reaction run between 0 to 70oC		Green Flag	+		Reaction run at reflux			Red Flag
	Reaction run between -20 to 0 or 70 to 140oC		Amber Flag			Reaction run 5oC or more below the solvent boiling point			Green Flag	+
	Reaction run below -20 or above 140oC		Red Flag
	Batch/flow			Tick		Work Up				List
	Flow	Green Flag				quenching			Green Flag
	Batch	Amber Flag		+		filtration
						centrifugation
						crystallisation
						Low temperature distillation/evaporation/ sublimation (< 140 oC at atmospheric pressure)
						solvent exchange, quenching into aqueous solvent			Amber Flag
						chromatography/ion exchange			Red Flag	+
						high temperature distillation/evaporations/sublimation (> 140 oC at atmospheric pressure)
						multiple recrystallisation
								List substances and H-codes		List substances and H-codes		List substances and H-codes
	Health & safety
		Red Flag		Amber Flag		Green Flag				Octanoic acid (H412)		cyclohexanone (H226, H315, H318, H332, H312, H302)
	Highly explosive	H200, H201, H202, H203		H205, H220, H224		If no red or amber flagged H codes present then green flag				H2O2 (H302, H332, H315, H318, H335, H271, H314, H412)		[TEOA]+[NO3]-
	Explosive thermal runaway	H230, H240, H250		H241								NaNO3
	Toxic	H300, H310, H330		H301, H311, H331,								P2O5
	Long Term toxicity	H340, H350, H360, H370, H372		H341, H351, H361, H371, H373								triethanolamine hydrochloride
	Environmental implications	H400, H410, H411, H420		H401, H412
	Use of chemicals of environmental concern					List substances of very high concern
	Chemical identified as Substances of Very High Concern by ChemSec which are utilised				Red Flag

## Sheet: tab 2. Ref. 46 (5)
	Supplementary Information: Appendix 2				Summary of First Pass Metrics Toolkit
	Yield, AE, RME, MI/PMI and OE
	Reactant (Limiting Reactant First)	Mass (g)	MW	Mol	Catalyst	Mass (g)	Reagent	Mass (g)	Reaction solvent	Volume (cm3)	Density (g ml-1)	Mass (g)	Work up chemical	Mass (g)	Workup solvent	Volume (cm3)	Density (g ml-1)	Mass (g)
	menthone	0.077125	154.25	0.0005	Novozyme 435	0.025	50% aq. H2O2	0.0341	[HOPMIm][NO3]	1	1.27	1.27	N-methylimidazole	34.75	ethyl acetate	50	0.902	45.1
	octanoic acid	0.14421	144.21	0.001									3-chloropropanol	55.05				0
													nitrogen	no data
	Total	0.221335	298.46			0.025		0.0341				1.27		89.8				45.1
										Flag
								Yield	82.0351	82.0351
								Conversion	83	83
								Selectivity	98.8375	98.8375					Mass	MW	Mol
								AE	57.0435				Product		0.0698332	170.252	0.000410176
								RME	31.5509	OE	55.3103				mass
								PMI total	1953.95				Unreacted limiting reactant		0.0131112
								PMI Reaction	22.202
								PMI reactants, reagents, catlyst	4.01578
								PMI reaction solvents	18.1862
								PMI Workup	1931.75
								PMI Workup chemical	1285.92
								PMI workup solvents	645.825
	Solvents (First Pass)							List solvents below
	Preferred solvents		water, EtOH, nBuOH, AcOipr, AcOnBu, PhOMe, MeOH, tBuOH, BnOH, ethylene glycol, acetone, MEK, MIBK, AcOEt, sulfolane					ethyl acetate
	Problematic solvents: (acceptable only if substitution does not offer advantages)		DMSO, cyclohexanone, DMPU, AcOH, Ac2O, Acetonitrile, AcOMe, THF, heptane, Me-cyclohexane, toluene, xylene, MTBE, cyclohexane, chlorobenzene, formic acid, pyridine, Me-THF
	Hazardous solvents: These solvents have significant health and/or safety concerns.		dioxane, pentane, TEA, diisopropyl ether, DME, DCM, DMF, DMA, NMP, methoxyethanol, hexane
	Highly hazardous solvents: The solvents which are agreed not to be used, even in screening		Et2O, Benzene, CCl4, chloroform, DCE, nitromethane, CS2, HMPA
	Catalyst/enzyme (First Pass)				Tick						Tick
	Catalyst or enzyme used, or reaction takes place without any catalyst/reagents.			Green Flag	Novozyme 435		Facile recovery of catalyst/enzyme			Green Flag		no data
	Use of stoichiometric quantities of reagents			Amber Flag			catalyst/enzyme not recovered			Amber Flag
	Use of reagents in excess			Red Flag
	Critical elements
	Supply remaining	Flag colour	Note element
	5-50 years	Red Flag
	50-500 years	Amber Flag
	+500 years	Green Flag	+
	Energy (First Pass)			Tick						Tick
	Reaction run between 0 to 70oC		Green Flag	60		Reaction run at reflux			Red Flag
	Reaction run between -20 to 0 or 70 to 140oC		Amber Flag			Reaction run 5oC or more below the solvent boiling point			Green Flag	+
	Reaction run below -20 or above 140oC		Red Flag
	Batch/flow			Tick		Work Up				List
	Flow	Green Flag				quenching			Green Flag
	Batch	Amber Flag		+		filtration
						centrifugation
						crystallisation
						Low temperature distillation/evaporation/ sublimation (< 140 oC at atmospheric pressure)
						solvent exchange, quenching into aqueous solvent			Amber Flag	mixture was extracted
						chromatography/ion exchange			Red Flag	ionic liquid phase was concentrated by rotary evaporation
						high temperature distillation/evaporations/sublimation (> 140 oC at atmospheric pressure)
						multiple recrystallisation
								List substances and H-codes		List substances and H-codes		List substances and H-codes
	Health & safety
		Red Flag		Amber Flag		Green Flag						50% aq. H₂O₂
	Highly explosive	H200, H201, H202, H203		H205, H220, H224		If no red or amber flagged H codes present then green flag						[HOPMIm][NO₃]
	Explosive thermal runaway	H230, H240, H250		H241						3-chloropropanol (H341)		Nitrogen
	Toxic	H300, H310, H330		H301, H311, H331,						N-methylimidazole (H311)		Ethyl acetate
	Long Term toxicity	H340, H350, H360, H370, H372		H341, H351, H361, H371, H373						Octanoic acid (H412)		Menthone lactone
	Environmental implications	H400, H410, H411, H420		H401, H412						menthone (H412)
	Use of chemicals of environmental concern					List substances of very high concern
	Chemical identified as Substances of Very High Concern by ChemSec which are utilised				Red Flag			no

## Sheet: tab 2. Ref. 38 (6)
	Supplementary Information: Appendix 2				Summary of First Pass Metrics Toolkit
	Yield, AE, RME, MI/PMI and OE
	Reactant (Limiting Reactant First)	Mass (g)	MW	Mol	Catalyst	Mass (g)	Reagent	Mass (g)	Reaction solvent	Volume (cm3)	Density (g ml-1)	Mass (g)	Work up chemical	Mass (g)	Workup solvent	Volume (cm3)	Density (g ml-1)	Mass (g)
	2-methylcyclohexanone	0.22434	112.17	0.002	CALB	0.4	cyclohexanone	0.19628	[bmim][NTf2]	4	1.44	5.76	MgSO4	no data	toluene	4	0.87	3.48
	octanoic acid	0.57684	144.21	0.004			30% aqueous H2O2	0.03401							10% NaHCO3 solution	5	1.05	5.25
															dichloromethane	5	1.33	6.65
	Total	0.80118	256.38			0.4		0.23029				5.76		0				15.38
										Flag
								Yield	99.0002	99.0002
								Conversion	99	99
								Selectivity	100	100					Mass	MW	Mol
								AE	49.9922				Product		0.253777	128.17	0.00198
								RME	31.6754	OE	63.3607				mass
								PMI total	88.9421				Unreacted limiting reactant		0.0022434
								PMI Reaction	28.3378
								PMI reactants, reagents, catlyst	5.64066
								PMI reaction solvents	22.6971
								PMI Workup	60.6044
								PMI Workup chemical	0
								PMI workup solvents	60.6044
	Solvents (First Pass)							List solvents below
	Preferred solvents		water, EtOH, nBuOH, AcOipr, AcOnBu, PhOMe, MeOH, tBuOH, BnOH, ethylene glycol, acetone, MEK, MIBK, AcOEt, sulfolane
	Problematic solvents: (acceptable only if substitution does not offer advantages)		DMSO, cyclohexanone, DMPU, AcOH, Ac2O, Acetonitrile, AcOMe, THF, heptane, Me-cyclohexane, toluene, xylene, MTBE, cyclohexane, chlorobenzene, formic acid, pyridine, Me-THF					toluen, cyclohexanone
	Hazardous solvents: These solvents have significant health and/or safety concerns.		dioxane, pentane, TEA, diisopropyl ether, DME, DCM, DMF, DMA, NMP, methoxyethanol, hexane					dichloromethane
	Highly hazardous solvents: The solvents which are agreed not to be used, even in screening		Et2O, Benzene, CCl4, chloroform, DCE, nitromethane, CS2, HMPA
	Catalyst/enzyme (First Pass)				Tick						Tick
	Catalyst or enzyme used, or reaction takes place without any catalyst/reagents.			Green Flag	CALB		Facile recovery of catalyst/enzyme			Green Flag	+
	Use of stoichiometric quantities of reagents			Amber Flag			catalyst/enzyme not recovered			Amber Flag
	Use of reagents in excess			Red Flag
	Critical elements
	Supply remaining	Flag colour	Note element
	5-50 years	Red Flag
	50-500 years	Amber Flag	S, Mg
	+500 years	Green Flag
	Energy (First Pass)			Tick						Tick
	Reaction run between 0 to 70oC		Green Flag	45		Reaction run at reflux			Red Flag
	Reaction run between -20 to 0 or 70 to 140oC		Amber Flag			Reaction run 5oC or more below the solvent boiling point			Green Flag	+
	Reaction run below -20 or above 140oC		Red Flag
	Batch/flow			Tick		Work Up				List
	Flow	Green Flag				quenching			Green Flag	filtration
	Batch	Amber Flag		+		filtration
						centrifugation
						crystallisation
						Low temperature distillation/evaporation/ sublimation (< 140 oC at atmospheric pressure)
						solvent exchange, quenching into aqueous solvent			Amber Flag	quenching into aqueous solvent-extract was washed with 5 ml of a 10% NaHCO3, extracted with toluene
						chromatography/ion exchange			Red Flag
						high temperature distillation/evaporations/sublimation (> 140 oC at atmospheric pressure)
						multiple recrystallisation
								List substances and H-codes		List substances and H-codes		List substances and H-codes
	Health & safety
		Red Flag		Amber Flag		Green Flag		hexane (H411)				MgSO4
	Highly explosive	H200, H201, H202, H203		H205, H220, H224		If no red or amber flagged H codes present then green flag						10% NaHCO3 solution
	Explosive thermal runaway	H230, H240, H250		H241						30% aqueous H2O2		Cyclohexanone
	Toxic	H300, H310, H330		H301, H311, H331,				dichloromethane(H315, H319, H351, H336, H420)		[bmim][NTf2] (H301, H3011, H373, H411)
	Long Term toxicity	H340, H350, H360, H370, H372		H341, H351, H361, H371, H373						toluen (H373,H412)
	Environmental implications	H400, H410, H411, H420		H401, H412						Octanoic acid (H412)		2-methylcyclohexanone
	Use of chemicals of environmental concern					List substances of very high concern
	Chemical identified as Substances of Very High Concern by ChemSec which are utilised				Red Flag			no

## Sheet: tab 2. Ref. 38 (7)
	Supplementary Information: Appendix 2				Summary of First Pass Metrics Toolkit
	Yield, AE, RME, MI/PMI and OE
	Reactant (Limiting Reactant First)	Mass (g)	MW	Mol	Catalyst	Mass (g)	Reagent	Mass (g)	Reaction solvent	Volume (cm3)	Density (g ml-1)	Mass (g)	Work up chemical	Mass (g)	Workup solvent	Volume (cm3)	Density (g ml-1)	Mass (g)
	cyclohexanone	0.1963	98.14	0.0020002	CALB	0.4	cyclohexanone	0.19628	[bmim][NTf2]	4	1.44	5.76	MgSO4	no data	toluene	4	0.87	3.48
	octanoic acid	0.57684	144.21	0.004			30% aqueous H2O2	0.03401							10% NaHCO3 solution	5	1.05	5.25
	Total	0.77314	242.35			0.4		0.23029				5.76		0				8.73
										Flag
								Yield	82.9915	82.9915
								Conversion	83	83
								Selectivity	99.9898	99.9898					Mass	MW	Mol
								AE	47.0972				Product		0.189472	114.14	0.00166
								RME	24.5069	OE	52.0347				mass
								PMI total	83.8826				Unreacted limiting reactant		0.033371
								PMI Reaction	37.8072
								PMI reactants, reagents, catlyst	7.40704
								PMI reaction solvents	30.4002
								PMI Workup	46.0753
								PMI Workup chemical	0
								PMI workup solvents	46.0753
	Solvents (First Pass)							List solvents below
	Preferred solvents		water, EtOH, nBuOH, AcOipr, AcOnBu, PhOMe, MeOH, tBuOH, BnOH, ethylene glycol, acetone, MEK, MIBK, AcOEt, sulfolane
	Problematic solvents: (acceptable only if substitution does not offer advantages)		DMSO, cyclohexanone, DMPU, AcOH, Ac2O, Acetonitrile, AcOMe, THF, heptane, Me-cyclohexane, toluene, xylene, MTBE, cyclohexane, chlorobenzene, formic acid, pyridine, Me-THF					toluen, cyclohexanone
	Hazardous solvents: These solvents have significant health and/or safety concerns.		dioxane, pentane, TEA, diisopropyl ether, DME, DCM, DMF, DMA, NMP, methoxyethanol, hexane					DCM
	Highly hazardous solvents: The solvents which are agreed not to be used, even in screening		Et2O, Benzene, CCl4, chloroform, DCE, nitromethane, CS2, HMPA
	Catalyst/enzyme (First Pass)				Tick						Tick
	Catalyst or enzyme used, or reaction takes place without any catalyst/reagents.			Green Flag	CALB		Facile recovery of catalyst/enzyme			Green Flag	+
	Use of stoichiometric quantities of reagents			Amber Flag			catalyst/enzyme not recovered			Amber Flag
	Use of reagents in excess			Red Flag
	Critical elements
	Supply remaining	Flag colour	Note element
	5-50 years	Red Flag
	50-500 years	Amber Flag	S, Mg
	+500 years	Green Flag
	Energy (First Pass)			Tick						Tick
	Reaction run between 0 to 70oC		Green Flag	tak		Reaction run at reflux			Red Flag
	Reaction run between -20 to 0 or 70 to 140oC		Amber Flag			Reaction run 5oC or more below the solvent boiling point			Green Flag	+
	Reaction run below -20 or above 140oC		Red Flag
	Batch/flow			Tick		Work Up				List
	Flow	Green Flag				quenching			Green Flag
	Batch	Amber Flag		+		filtration
						centrifugation
						crystallisation
						Low temperature distillation/evaporation/ sublimation (< 140 oC at atmospheric pressure)
						solvent exchange, quenching into aqueous solvent			Amber Flag	quenching into aqueous solvent-extract was washed with 5 ml of a 10% NaHCO3, extracted with toluene
						chromatography/ion exchange			Red Flag
						high temperature distillation/evaporations/sublimation (> 140 oC at atmospheric pressure)
						multiple recrystallisation
								List substances and H-codes		List substances and H-codes		List substances and H-codes
	Health & safety
		Red Flag		Amber Flag		Green Flag						MgSO4
	Highly explosive	H200, H201, H202, H203		H205, H220, H224		If no red or amber flagged H codes present then green flag				30% aqueous H2O2		10% NaHCO3 solution
	Explosive thermal runaway	H230, H240, H250		H241				dichloromethane(H315, H319, H351, H336, H420)		dichloromethane		Cyclohexanone
	Toxic	H300, H310, H330		H301, H311, H331,						[bmim][NTf2] (H301, H3011, H373, H411)
	Long Term toxicity	H340, H350, H360, H370, H372		H341, H351, H361, H371, H373				hexane (H411)		toluen (H373,H412)		ε-Caprolactone
	Environmental implications	H400, H410, H411, H420		H401, H412						Octanoic acid (H412)
	Use of chemicals of environmental concern					List substances of very high concern
	Chemical identified as Substances of Very High Concern by ChemSec which are utilised				Red Flag			no

## Sheet: tab 2. Ref. 38 (8)
	Supplementary Information: Appendix 2				Summary of First Pass Metrics Toolkit
	Yield, AE, RME, MI/PMI and OE
	Reactant (Limiting Reactant First)	Mass (g)	MW	Mol	Catalyst	Mass (g)	Reagent	Mass (g)	Reaction solvent	Volume (cm3)	Density (g ml-1)	Mass (g)	Work up chemical	Mass (g)	Workup solvent	Volume (cm3)	Density (g ml-1)	Mass (g)
	cyclobutanone	0.14018	70.09	0.002	CALB	0.4	cyclohexanone	0.19628	[bmim][NTf2]	4	1.44	5.76	MgSO4	no data	toluene	4	0.87	3.48
	octanoic acid	0.57684	144.21	0.004			30% aqueous H2O2	0.03401							10% NaHCO3 solution	5	1.05	5.25
	Total	0.71702	214.3			0.4		0.23029				5.76		0				8.73
										Flag
								Yield	99	99
								Conversion	99	99
								Selectivity	100	100					Mass	MW	Mol
								AE	40.1727				Product		0.170458	86.09	0.00198
								RME	23.7731	OE	59.1774				mass
								PMI total	92.9102				Unreacted limiting reactant		0.0014018
								PMI Reaction	41.6953
								PMI reactants, reagents, catlyst	7.90405
								PMI reaction solvents	33.7913
								PMI Workup	51.2149
								PMI Workup chemical	0
								PMI workup solvents	51.2149
	Solvents (First Pass)							List solvents below
	Preferred solvents		water, EtOH, nBuOH, AcOipr, AcOnBu, PhOMe, MeOH, tBuOH, BnOH, ethylene glycol, acetone, MEK, MIBK, AcOEt, sulfolane
	Problematic solvents: (acceptable only if substitution does not offer advantages)		DMSO, cyclohexanone, DMPU, AcOH, Ac2O, Acetonitrile, AcOMe, THF, heptane, Me-cyclohexane, toluene, xylene, MTBE, cyclohexane, chlorobenzene, formic acid, pyridine, Me-THF					toluen, cyclohexanone
	Hazardous solvents: These solvents have significant health and/or safety concerns.		dioxane, pentane, TEA, diisopropyl ether, DME, DCM, DMF, DMA, NMP, methoxyethanol, hexane
	Highly hazardous solvents: The solvents which are agreed not to be used, even in screening		Et2O, Benzene, CCl4, chloroform, DCE, nitromethane, CS2, HMPA
	Catalyst/enzyme (First Pass)				Tick						Tick
	Catalyst or enzyme used, or reaction takes place without any catalyst/reagents.			Green Flag	CALB		Facile recovery of catalyst/enzyme			Green Flag	+
	Use of stoichiometric quantities of reagents			Amber Flag			catalyst/enzyme not recovered			Amber Flag
	Use of reagents in excess			Red Flag
	Critical elements
	Supply remaining	Flag colour	Note element
	5-50 years	Red Flag
	50-500 years	Amber Flag	S, Mg
	+500 years	Green Flag
	Energy (First Pass)			Tick						Tick
	Reaction run between 0 to 70oC		Green Flag	tutaj		Reaction run at reflux			Red Flag
	Reaction run between -20 to 0 or 70 to 140oC		Amber Flag			Reaction run 5oC or more below the solvent boiling point			Green Flag	+
	Reaction run below -20 or above 140oC		Red Flag
	Batch/flow			Tick		Work Up				List
	Flow	Green Flag				quenching			Green Flag
	Batch	Amber Flag		+		filtration
						centrifugation
						crystallisation
						Low temperature distillation/evaporation/ sublimation (< 140 oC at atmospheric pressure)
						solvent exchange, quenching into aqueous solvent			Amber Flag	quenching into aqueous solvent-extract was washed with 5 ml of a 10% NaHCO3, extracted with toluene
						chromatography/ion exchange			Red Flag
						high temperature distillation/evaporations/sublimation (> 140 oC at atmospheric pressure)
						multiple recrystallisation
								List substances and H-codes		List substances and H-codes		List substances and H-codes
	Health & safety
		Red Flag		Amber Flag		Green Flag		dichloromethane(H315, H319, H351, H336, H420)				MgSO4
	Highly explosive	H200, H201, H202, H203		H205, H220, H224		If no red or amber flagged H codes present then green flag		hexane (H411)		1-Butyl-3-methyl bistriflimide (H301,H412)		10% NaHCO3 solution
	Explosive thermal runaway	H230, H240, H250		H241						30% aqueous H2O2		Cyclohexanone
	Toxic	H300, H310, H330		H301, H311, H331,						[bmim][NTf2] (H301, H3011, H373, H411)
	Long Term toxicity	H340, H350, H360, H370, H372		H341, H351, H361, H371, H373						toluen (H373,H412)		cyclobutanone
	Environmental implications	H400, H410, H411, H420		H401, H412						Octanoic acid (H412)		γ-Butyrolactone
	Use of chemicals of environmental concern					List substances of very high concern
	Chemical identified as Substances of Very High Concern by ChemSec which are utilised				Red Flag			no

## Sheet: tab 2. Ref. 38 (9)
	Supplementary Information: Appendix 2				Summary of First Pass Metrics Toolkit
	Yield, AE, RME, MI/PMI and OE
	Reactant (Limiting Reactant First)	Mass (g)	MW	Mol	Catalyst	Mass (g)	Reagent	Mass (g)	Reaction solvent	Volume (cm3)	Density (g ml-1)	Mass (g)	Work up chemical	Mass (g)	Workup solvent	Volume (cm3)	Density (g ml-1)	Mass (g)
	2-adamantanone	0.30044	150.22	0.002	CALB	0.4	cyclohexanone	0.19628	[bmim][NTf2]	4	1.44	5.76	MgSO4	no data	toluene	4	0.87	3.48
	octanoic acid	0.57684	144.21	0.004			30% aqueous H2O2	0.03401							10% NaHCO3 solution	5	1.05	5.25
	Total	0.87728	294.43			0.4		0.23029				5.76		0				8.73
										Flag
								Yield	98.9983	98.9983
								Conversion	99.0015	99.0015
								Selectivity	99.9968	99.9968					Mass	MW	Mol
								AE	56.4548				Product		0.32911	166.22	0.00197997
								RME	37.5148	OE	66.451				mass
								PMI total	48.6086				Unreacted limiting reactant		0.003
								PMI Reaction	22.0825
								PMI reactants, reagents, catlyst	4.58075
								PMI reaction solvents	17.5017
								PMI Workup	26.5261
								PMI Workup chemical	0
								PMI workup solvents	26.5261
	Solvents (First Pass)							List solvents below
	Preferred solvents		water, EtOH, nBuOH, AcOipr, AcOnBu, PhOMe, MeOH, tBuOH, BnOH, ethylene glycol, acetone, MEK, MIBK, AcOEt, sulfolane
	Problematic solvents: (acceptable only if substitution does not offer advantages)		DMSO, cyclohexanone, DMPU, AcOH, Ac2O, Acetonitrile, AcOMe, THF, heptane, Me-cyclohexane, toluene, xylene, MTBE, cyclohexane, chlorobenzene, formic acid, pyridine, Me-THF					toluen, cyclohexanone
	Hazardous solvents: These solvents have significant health and/or safety concerns.		dioxane, pentane, TEA, diisopropyl ether, DME, DCM, DMF, DMA, NMP, methoxyethanol, hexane
	Highly hazardous solvents: The solvents which are agreed not to be used, even in screening		Et2O, Benzene, CCl4, chloroform, DCE, nitromethane, CS2, HMPA
	Catalyst/enzyme (First Pass)				Tick						Tick
	Catalyst or enzyme used, or reaction takes place without any catalyst/reagents.			Green Flag	+		Facile recovery of catalyst/enzyme			Green Flag	+
	Use of stoichiometric quantities of reagents			Amber Flag			catalyst/enzyme not recovered			Amber Flag
	Use of reagents in excess			Red Flag
	Critical elements
	Supply remaining	Flag colour	Note element
	5-50 years	Red Flag
	50-500 years	Amber Flag	S, Mg
	+500 years	Green Flag
	Energy (First Pass)			Tick						Tick
	Reaction run between 0 to 70oC		Green Flag	45		Reaction run at reflux			Red Flag
	Reaction run between -20 to 0 or 70 to 140oC		Amber Flag			Reaction run 5oC or more below the solvent boiling point			Green Flag	+
	Reaction run below -20 or above 140oC		Red Flag
	Batch/flow			Tick		Work Up				List
	Flow	Green Flag				quenching			Green Flag
	Batch	Amber Flag		+		filtration
						centrifugation
						crystallisation
						Low temperature distillation/evaporation/ sublimation (< 140 oC at atmospheric pressure)
						solvent exchange, quenching into aqueous solvent			Amber Flag	quenching into aqueous solvent-extract was washed with 5 ml of a 10% NaHCO3, extracted with toluene
						chromatography/ion exchange			Red Flag
						high temperature distillation/evaporations/sublimation (> 140 oC at atmospheric pressure)
						multiple recrystallisation
								List substances and H-codes		List substances and H-codes		List substances and H-codes
	Health & safety
		Red Flag		Amber Flag		Green Flag		dichloromethane(H315, H319, H351, H336, H420)				MgSO4
	Highly explosive	H200, H201, H202, H203		H205, H220, H224		If no red or amber flagged H codes present then green flag		hexane (H411)				10% NaHCO3 solution
	Explosive thermal runaway	H230, H240, H250		H241						30% aqueous H2O2		Cyclohexanone
	Toxic	H300, H310, H330		H301, H311, H331,						[bmim][NTf2] (H301, H3011, H373, H411)
	Long Term toxicity	H340, H350, H360, H370, H372		H341, H351, H361, H371, H373						toluen (H373,H412)		2-adamantanone
	Environmental implications	H400, H410, H411, H420		H401, H412						Octanoic acid (H412)		4-oxatricykloundecan-5-one
	Use of chemicals of environmental concern					List substances of very high concern
	Chemical identified as Substances of Very High Concern by ChemSec which are utilised				Red Flag			no

## Sheet: tab 2. Ref. 47 (10)
	Supplementary Information: Appendix 2				Summary of First Pass Metrics Toolkit
	Yield, AE, RME, MI/PMI and OE
	Reactant (Limiting Reactant First)	Mass (g)	MW	Mol	Catalyst	Mass (g)	Reagent	Mass (g)	Reaction solvent	Volume (cm3)	Density (g ml-1)	Mass (g)	Work up chemical	Mass (g)	Workup solvent	Volume (cm3)	Density (g ml-1)	Mass (g)
	2-(4′-isopropylbenzyl)cyclopentanone	0.005408	216.32	2.5e-05	CALB immobilized on acrylic resin		0.005		DES (Choline chloride:UHP (1:2, n:n))			0	Na2S2O3	no data	ethyl acetate	no data	no data	#VALUE!
	octanoic acid	0.046	144.21	0.000318979									anhydrous magnesium sulphate	no data				0
	Total	0.051408	360.53			0		0				0		0				#VALUE!
										Flag
								Yield	99.0014	99.0014
								Conversion	98.9996	98.9996
								Selectivity	100.002	100.002					Mass	MW	Mol
								AE	64.4385				Product		0.00575	232.32	2.47503e-05
								RME	11.185	OE	17.3577				mass
								PMI total	#VALUE!				Unreacted limiting reactant		5.41e-05
								PMI Reaction	8.94052
								PMI reactants, reagents, catlyst	8.94052
								PMI reaction solvents	0
								PMI Workup	#VALUE!
								PMI Workup chemical	0
								PMI workup solvents	#VALUE!
	Solvents (First Pass)							List solvents below
	Preferred solvents		water, EtOH, nBuOH, AcOipr, AcOnBu, PhOMe, MeOH, tBuOH, BnOH, ethylene glycol, acetone, MEK, MIBK, AcOEt, sulfolane					ethyl acetate, DES
	Problematic solvents: (acceptable only if substitution does not offer advantages)		DMSO, cyclohexanone, DMPU, AcOH, Ac2O, Acetonitrile, AcOMe, THF, heptane, Me-cyclohexane, toluene, xylene, MTBE, cyclohexane, chlorobenzene, formic acid, pyridine, Me-THF
	Hazardous solvents: These solvents have significant health and/or safety concerns.		dioxane, pentane, TEA, diisopropyl ether, DME, DCM, DMF, DMA, NMP, methoxyethanol, hexane
	Highly hazardous solvents: The solvents which are agreed not to be used, even in screening		Et2O, Benzene, CCl4, chloroform, DCE, nitromethane, CS2, HMPA
	Catalyst/enzyme (First Pass)				Tick						Tick
	Catalyst or enzyme used, or reaction takes place without any catalyst/reagents.			Green Flag	CALB		Facile recovery of catalyst/enzyme			Green Flag
	Use of stoichiometric quantities of reagents			Amber Flag			catalyst/enzyme not recovered			Amber Flag		no data
	Use of reagents in excess			Red Flag
	Critical elements
	Supply remaining	Flag colour	Note element
	5-50 years	Red Flag
	50-500 years	Amber Flag	Mg, S
	+500 years	Green Flag
	Energy (First Pass)			Tick						Tick
	Reaction run between 0 to 70oC		Green Flag	55		Reaction run at reflux			Red Flag
	Reaction run between -20 to 0 or 70 to 140oC		Amber Flag			Reaction run 5oC or more below the solvent boiling point			Green Flag	+
	Reaction run below -20 or above 140oC		Red Flag
	Batch/flow			Tick		Work Up				List
	Flow	Green Flag				quenching			Green Flag	centrifugation
	Batch	Amber Flag		+		filtration
						centrifugation
						crystallisation
						Low temperature distillation/evaporation/ sublimation (< 140 oC at atmospheric pressure)
						solvent exchange, quenching into aqueous solvent			Amber Flag	products were extracted three times (solvent exchange)
						chromatography/ion exchange			Red Flag
						high temperature distillation/evaporations/sublimation (> 140 oC at atmospheric pressure)
						multiple recrystallisation
								List substances and H-codes		List substances and H-codes		List substances and H-codes
	Health & safety
		Red Flag		Amber Flag		Green Flag						MgSO4
	Highly explosive	H200, H201, H202, H203		H205, H220, H224		If no red or amber flagged H codes present then green flag						DES (Choline chloride:Urea (1:2, n:n) and H2O2 (10 wt%))
	Explosive thermal runaway	H230, H240, H250		H241								Na2S2O3
	Toxic	H300, H310, H330		H301, H311, H331,								Ethyl acetate
	Long Term toxicity	H340, H350, H360, H370, H372		H341, H351, H361, H371, H373								2-(4′-isopropylbenzyl)cyclopentanone
	Environmental implications	H400, H410, H411, H420		H401, H412						Octanoic acid (H412)		‑(4′‑Isopropylbenzyl)tetrahydropyran‑2‑one
	Use of chemicals of environmental concern					List substances of very high concern
	Chemical identified as Substances of Very High Concern by ChemSec which are utilised				Red Flag

[truncated: 14 more sheets: tab 2. Ref. 47 (11), tab 2. Ref. 47 (12), tab 2. Ref. 47 (13) , tab 2. Ref. 47 (14), Tab. 2 Ref 47 (15), Tab. 2 Ref 47 (16), Tab. 2 Ref 47 (17), Tab. 2 Ref 48 (18), Tab. 2 Ref 48 (19), Tab. 2 Ref 48 (20), Tab. 2 Ref 49 (21), Tab. 2 Ref 49 (22), Tab. 2 Ref 49 (23), Tab. 2 Ref 49 (24)]
